# Supplementary material for: Zn-Induced Synthesis of Porous Fe-N,S-C Electrocatalyst with Iron-Based Active Sites Containing Sulfides, Oxides and Nitrides for Efficient Oxygen Reduction and Zinc-Air Batteries
Source: Molecules. 2023 Aug 4;28(15):5885. doi: 10.3390/molecules28155885 (PMC10421323; doi:10.3390/molecules28155885)
Supplement: Supplementary file 1 [file molecules-28-05885-s001.zip]

Archive with 1 entries (1 files):
- molecules-2487970-supplementary.pdf
